# Supplementary material for: Layer V Neocortical neurons from individuals With drug-resistant epilepsy show multiple synaptic alterations but lack somatic hyperexcitability
Source: PLoS One. 2026 Jan 27;21(1):e0320711. doi: 10.1371/journal.pone.0320711 (PMC12843513; doi:10.1371/journal.pone.0320711)
Supplement: S1 File — Individual data included in the study, organized by neuron type and experimental protocol applied. Each Excel tab contains the neurophysiological values processed for each figure in the manuscript. (XLSX) [file pone.0320711.s001.xlsx]

## Sheet: Figure 1
	PANEL B
		% distribution by sex			% distribution by neocortex type				% distribution by Firing type
		Male	Female		Parietal	Temporal	Frontal		Regular spiking (IT-2)	Intrinsic burst (ET)	Adaptative firing (IT-1)
	N=10 patients	0.4	0.6	N=10 patients	0.3	0.3	0.4	n=34 cells	22 (64.7%)	10 (29.4%)	2 (5.9%)
				PANEL E													inset panel F		PANEL F		PANEL G		PANEL H		PANEL J
	Location	Recording date	Firing phenotype	Firing rate (Hz)													Gain slope		Instant. Frequency (Hz)		Inter-spike interval slope (Adaptation with 210 pA)		Input resistance (Mohms)		Sag ratio at -300 pA
				30 pA	60 pA	90 pA	120 pA	150 pA	180 pA	210 pA	240 pA	270 pA	300 pA	330 pA	360 pA	390 pA
	Temporal cortex	Jul 21 2022 Cell 05	Intrinsic burst (ET)	0	0	0	0	1	2	2	4	7	9	10	12	13	0.02		58.4795		0.024		109.64		0.14
	Temporal cortex	Aug 25 2022 Cell 02	Intrinsic burst (ET)	0	2	8	11	15	18	20	22	23	25	26	27	27	0.1033		83.3333		0.032		155.215		0.274
		Aug 25 2022 Cell 03	Intrinsic burst (ET)	0	0	2	6	9	12	15	17	18	20	21	22	23	0.1067		104.167		0.058		124.25		0.141
		Aug 25 2022 Cell 04	Intrinsic burst (ET)	0	0	1	2	4	6	8	10	11	12	13	14	14	0.06		79.3651		0.108		119.443		0.255
		Aug 25 2022 Cell 05	Intrinsic burst (ET)	0	0	0	0	0	2	4	6	8	10	11	12	13	0.03333		68.9655		0.27		98.8188		0.227
	Frontal cortex	Jul 26 2022 Cell 01	Intrinsic burst (ET)	0	0	0	0	0	0	2	3	4	8	12	14	17	0.01333		117.647		0.198		99.16		0.127
		Jul 26 2022 Cell 02	Intrinsic burst (ET)	0	0	0	0	0	0	1	2	3	5	8	11	14	0.006667		128.205		0.21		87.94		0.144
		Jul 26 2022 Cell 03	Intrinsic burst (ET)	0	0	2	3	9	15	18	22	25	28	30	33	34	0.1467		121.951		0.034		136.11		0.117
		Jul 26 2022 Cell 07	Intrinsic burst (ET)	0	0	3	4	9	12	16	18	21	24	26	27	27	0.1133		138.889		0.07		129.39		0.101
	Frontal cortex	Sep 02 2022 cell 04	Intrinsic burst (ET)	0	3	8	11	15	18	20	22	25	26	27	28	28	0.1033		95.2381		0.037		160.31		0.113
	Temporal cortex	Jul 21 2022 Cell 01	Regular spiking (IT-2)	0	0	0	0	0	0	1	5	8	11	13	14	16	0.006667		13.0719		0.06		132.64		0.059
		Jul 21 2022 Cell 03	Regular spiking (IT-2)	0	0	0	1	4	8	12	14	17	19	21	23	25	0.1033		47.5269		0.04		170.31		0.116
		Jul 21 2022 Cell 04	Regular spiking (IT-2)	0	0	0	0	0	1	4	7	10	11	13	14	15	0.03		21.7865		0.014		128.97		0.229
	Temporal cortex	Aug 25 2022 Cell 01	Regular spiking (IT-2)	0	4	7	10	13	16	18	19	20	20				0.09333		78.7402		0.062		123.356		0.082
	Temporal cortex	Ene 10 2023 cell 01	Regular spiking (IT-2)	0	2	7	10	12	14	16	15	16	16	17	16	17	0.07333		48.3092		0.059		219.13		0.2
		Ene 10 2023 cell 02	Regular spiking (IT-2)	0	5	9	12	14	16	17	18	19	19	18	19	19	0.06667		13.3		-0.031		214.9		0.099
	Parietal cortex	Mar 28 2023 cell 02	Regular spiking (IT-2)	1	8	12	15	17	19	20	21	22	23	23	23	22	0.06667		58.8235		0.024		206.04		0.191
		Mar 28 2023 cell 05	Regular spiking (IT-2)	2	8	11	14	16	17	18	19	20	20	20	19	20	0.05667		14		-0.03		213.8		0.164
	Parietal cortex	Apr 10 2023 cell 02	Regular spiking (IT-2)	0	4	9	12	14	16	18	19	20	21	21	22	22	0.07333		15.3139		0.09		194.4		0.1
	Parietal cortex	Jul 10 2023 Cell 01	Regular spiking (IT-2)	0	0	0	1	5	7	9	10	11	13	14	16	17	0.08		20.1613		0.026		109.86		0.088
		Jul 10 2023 Cell 02	Regular spiking (IT-2)	0	0	0	0	0	4	7	9	10	12	13	14	15	0.06		18.8324		0.047		95.62		0.059
	Frontal cortex	Jul 26 2022 Cell 04	Regular spiking (IT-2)	0	0	1	8	15	20	24	28	31	35	38	41	42	0.1933		88.4956		0.015		181.38		0.111
	Frontal cortex	Sep 02 2022 cell 01	Regular spiking (IT-2)	0	2	10	17	23	26	28	30	31	32	33	34	35	0.15		68.9655		0.023		179.97		0.299
		Sep 02 2022 cell 02	Regular spiking (IT-2)	0	0	1	6	9	12	14	15	17	18	19	20	21	0.1067		39.5257		0.029		134.21		0.265
		Sep 02 2022 cell 03	Regular spiking (IT-2)	0	4	10	15	18	21	24	27	28	30	31	32	33	0.1133		42.9174		0.019		168.45		0.139
		Sep 02 2022 cell 05	Regular spiking (IT-2)	0	2	7	11	13	16	18	20	22	23	24	25	26	0.09		73.5294		0.026		170.92		0.13
	Frontal cortex	Mar 21 2023 cell 01	Regular spiking (IT-2)	0	2	8	12	15	17	19	21	22	23	24	24	24	0.09		53.1915		0.0261		165.81		0.12
		Mar 21 2023 cell 02	Regular spiking (IT-2)	0	7	13	17	20	22	24	26	28	29	30	31	32	0.09		58.8235		0.019		168.3		0.045
		Mar 21 2023 cell 03	Regular spiking (IT-2)	0	7	14	19	22	25	27	29	30	31	32	33	34	0.1067		80		0.02		194.9		0.224
		Mar 21 2023 cell 04	Regular spiking (IT-2)	0	1	9	17	21	24	27	29	31	31	32	33	34	0.1433		30.7692		0.029		130.1		0.213
	Frontal cortex	May 11 2023 cell 01	Regular spiking (IT-2)	0	2	5	8	11	12	13	14	15	16	17	17	18	0.06667		40.6504		0.05		122.7		0.111
		May 11 2023 cell 03	Regular spiking (IT-2)	0	0	1	4	8	11	13	14	15	16	17	18	18	0.1033		43.4783		0.058		113.81		0.058
No included in figure 1
	Parietal cortex	Apr 10 2023 cell 01	Adaptive firing (IT-1)	0	2	6	10	12	15	16	16	18	19	20	21	20			33.2226		0.09
	Frontal cortex	Sep 02 2022 cell 06	Adaptive firing (IT-1)	0	1	4	8	11	13	15	17	19	21	21	22	22			61.7284		0.17

## Sheet: Figure 2
						PANEL C	PANEL D	PANEL E	PANEL F	PANEL G	PANEL I													PANEL J2
	Location	Recording date	Firing phenotype			RMP (mV)	Input resistance (Mohms)	Tau (ms)	Rheobase (pA)	AP latency (ms)	Firing rate (Hz)													Threshold at rheobase (mV)
											30 pA	60 pA	90 pA	120 pA	150 pA	180 pA	210 pA	240 pA	270 pA	300 pA	330 pA	360 pA	390 pA
	Temporal cortex	Jul 21 2022 Cell 01	Regular spiking (IT-2)			-75.89	132.64	24.01	268.2	467.5	0	0	0	0	0	0	1	5	8	11	13	14	16	-26.55
		Jul 21 2022 Cell 03	Regular spiking (IT-2)			-73.16	170.31	27.17	176.22	437.8	0	0	0	1	4	8	12	14	17	19	21	23	25	-28.38
		Jul 21 2022 Cell 04	Regular spiking (IT-2)			-75.83	128.97	47.56	266.76	425.9	0	0	0	0	0	1	4	7	10	11	13	14	15	-34.2
	Temporal cortex	Aug 25 2022 Cell 01	Regular spiking (IT-2)			-71.63	123.356	37.55	115.68	430.1	0	4	7	10	13	16	18	19	20	20				-47.1
	Temporal cortex	Ene 10 2023 cell 01	Regular spiking (IT-2)			-67.64	219.13	41.19	88.38	387.5	0	2	7	10	12	14	16	15	16	16	17	16	17	-28.4
		Ene 10 2023 cell 02	Regular spiking (IT-2)			-69.81	214.9	39.8	80.85	347.6	0	5	9	12	14	16	17	18	19	19	18	19	19	-30.5
	Parietal cortex	Mar 28 2023 cell 02	Regular spiking (IT-2)			-71.6	206.04	40.13	49.04	317.3	1	8	12	15	17	19	20	21	22	23	23	23	22	-42.11
		Mar 28 2023 cell 05	Regular spiking (IT-2)			-74.4	213.8	41.24	46.33	272.2	2	8	11	14	16	17	18	19	20	20	20	19	20	-44.5
	Parietal cortex	Apr 10 2023 cell 02	Regular spiking (IT-2)			-72.7	194.4	37.8	56.73	445.5	0	4	9	12	14	16	18	19	20	21	21	22	22	-43.3
	Parietal cortex	Jul 10 2023 Cell 01	Regular spiking (IT-2)			-76.3	109.86	38.1	146.73	445.6	0	0	0	1	5	7	9	10	11	13	14	16	17	-37.84
		Jul 10 2023 Cell 02	Regular spiking (IT-2)			-72	95.62	29.41	206.7	445	0	0	0	0	0	4	7	9	10	12	13	14	15	-37.84
	Frontal cortex	Jul 26 2022 Cell 04	Regular spiking (IT-2)			-77.06	181.38	38.55	119.05	481.8	0	0	1	8	15	20	24	28	31	35	38	41	42	-36.32
	Frontal cortex	Sep 02 2022 cell 01	Regular spiking (IT-2)			-68.17	179.97	34.26	58.6	476.3	0	2	10	17	23	26	28	30	31	32	33	34	35	-39.4
		Sep 02 2022 cell 02	Regular spiking (IT-2)			-67.19	134.21	32.16	116.1	434.5	0	0	1	6	9	12	14	15	17	18	19	20	21	-35.4
		Sep 02 2022 cell 03	Regular spiking (IT-2)			-69.72	168.45	37.88	58.97	482.9	0	4	10	15	18	21	24	27	28	30	31	32	33	-37.84
		Sep 02 2022 cell 05	Regular spiking (IT-2)			-69.22	170.92	39.91	59.1	485.1	0	2	7	11	13	16	18	20	22	23	24	25	26	-39.6
	Frontal cortex	Mar 21 2023 cell 01	Regular spiking (IT-2)			-78.49	165.81	30.22	51.12	352	0	2	8	12	15	17	19	21	22	23	24	24	24	-48.5
		Mar 21 2023 cell 02	Regular spiking (IT-2)			-77.8	168.3	31.24	23.17	386.1	0	7	13	17	20	22	24	26	28	29	30	31	32	-50.1
		Mar 21 2023 cell 03	Regular spiking (IT-2)			-74.1	194.9	37.46	19.53	325.6	0	7	14	19	22	25	27	29	30	31	32	33	34	-44.85
		Mar 21 2023 cell 04	Regular spiking (IT-2)			-76.7	130.1	30.09	46.23	270.6	0	1	9	17	21	24	27	29	31	31	32	33	34	-36.92
	Frontal cortex	May 11 2023 cell 01	Regular spiking (IT-2)			-73.1	122.7	23.47	84.16	402.6	0	2	5	8	11	12	13	14	15	16	17	17	18	-50
		May 11 2023 cell 03	Regular spiking (IT-2)			-72.9	113.81	22.11	89.11	485.1	0	0	1	4	8	11	13	14	15	16	17	18	18	-47.3

## Sheet: Figure 3
			Kinetic parameters of fEPSP					Coupling FV-fEPSP		Panels F and G
			Panel C	Panel D	Panel E		Temporal cortex				Parietal cortex				Frontal cortex					Rat prefrontal cortex
	Location	Recording date	Amplitude (mV)	Time to peak (ms)	H-W (ms)		# events	Fibre volley (mV)	fEPSP slope (mV/ms)		# events	Fibre volley (mV)	fEPSP slope (mV/ms)		# events	Fibre volley (mV)	fEPSP slope (mV/ms)			# events	Fibre volley (mV)	fEPSP slope (mV/ms)
	Temporal cortex	Jan 10, 2023 slice 1	0.9	1.4	1.92		1	0.1	0.34587		1	0.09	0.64959		1	0.09	1.19019			1	0.56	0.3168
		Jan 10, 2023 slice 2	0.97	1.9	3.52		2	0.1	0.29297		2	0.09	0.14736		2	0.1	1.57166			2	0.53	0.32878
		Jan 10, 2023 slice 3	1.1	1.4	2.62		3	0.12	0.51473		3	0.11	0.57547		3	0.1	0.48828			3	0.44	0.43003
	Temporal cortex	Jul 21, 2022 slice 1	0.77	1.8	2.07		4	0.13	0.91553		4	0.12	0.47433		4	0.1	0.11597			4	0.55	0.33991
		Jul 21, 2022 slice 2	0.95	2	1.99		5	0.14	0.53507		5	0.14	0.41068		5	0.1	0.75073			5	0.79	0.68337
		Jul 21, 2022 slice 3	0.99	2	2.07		6	0.14	1.02234		6	0.15	0.38539		6	0.11	1.57166			6	0.93	0.73673
	Temporal cortex	Aug 25, 2022 slice 1	0.9	0.9	1.33		7	0.14	0.39673		7	0.15	0.5746		7	0.12	0.90027			7	0.92	0.78219
							8	0.14	0.35095		8	0.15	0.60425		8	0.12	0.51422			8	0.91	0.69737
							9	0.16	0.33366		9	0.16	0.53537		9	0.12	1.06812			9	1.29	1.14616
	Parietal cortex	Mar 28, 2023 slice 1	0.87	1.4	1.72		10	0.16	0.48828		10	0.17	0.45166		10	0.13	0.59509			10	1.26	1.15864
		Mar 28, 2023 slice 2	0.42	1.1	1.58		11	0.17	0.50659		11	0.17	0.51357		11	0.13	0.40181			11	1.19	1.13279
	Parietal	Apr 10, 2023 slice 1	0.64	2.7	2.3		12	0.18	1.57166		12	0.17	0.28687		12	0.13	0.60272			12	1.13	1.13068
		Apr 10, 2023 slice 2	0.83	2.8	2.73		13	0.18	0.49438		13	0.18	0.59509		13	0.14	1.2207			13	1.59	1.32855
	Parietal	Jul 10, 2023 slice 1	0.44	1.6	1.46		14	0.19	0.51473		14	0.18	0.49177		14	0.14	0.34739			14	1.51	1.3092
		Jul 10, 2023 slice 2	0.44	1.3	1.46		15	0.19	0.85449		15	0.18	0.5249		15	0.15	0.93079			15	1.48	1.3548
		Jul 10, 2023 slice 3	0.44	1.6	1.42		16	0.2	0.38757		16	0.18	0.46387		16	0.15	0.62256			16	1.54	1.2317
		Jul 10, 2023 slice 4	0.83	1.5	1.9		17	0.22	0.35553		17	0.19	0.39673		17	0.16	1.46484			17	1.82	1.40067
							18	0.22	0.93079		18	0.2	0.64087		18	0.16	0.79956			18	1.85	1.35624
							19	0.23	0.71716		19	0.2	0.96741		19	0.17	0.74768			19	1.69	1.4981
	Frontal cortex	Sep 02, 2022 slice 1	0.84	2.7	2.47		20	0.23	0.26855		20	0.21	1.14441		20	0.17	0.56203			20	1.78	1.4963
		Sep 02, 2022 slice 2	0.87	2.5	2.13		21	0.24	0.57983		21	0.22	0.19182		21	0.19	1.38855			21	1.98	1.60554
	Frontal cortex	May 11, 2023 slice 1	0.53	1.6	2.2		22	0.24	0.52185		22	0.22	1.13525		22	0.19	1.13831			22	2.11	1.51102
		May 11, 2023 slice 2	0.51	1.7	2.24		23	0.25	0.39368		23	0.22	1.27869		23	0.19	1.05286			23	2	1.58418
	Frontal cortex	Mar 21, 2023 slice 1	0.37	2.7	2.28		24	0.25	0.40588		24	0.23	0.53406		24	0.2	1.41907			24	1.95	1.59629
		Mar 21, 2023 slice 2	0.39	2.7	2.37		25	0.26	1.60217		25	0.24	0.47302		25	0.2	0.92163			25	0.18	0.21846
	Frontal cortex	Jul 26, 2022 slice 1	0.7	1.3	0.92		26	0.26	0.83923		26	0.24	0.54932		26	0.21	1.49536			26	0.42	0.28235
		Jul 26, 2022 slice 2	0.8	1.3	0.89		27	0.26	0.38147		27	0.24	0.99182		27	0.21	1.297			27	0.28	0.3844
							28	0.26	0.67444		28	0.24	1.0498		28	0.21	0.63782			28	0.5	0.25738
							29	0.26	0.55237		29	0.24	1.30615		29	0.22	1.12915			29	0.83	0.3722
							30	0.26	0.41199		30	0.25	0.61035		30	0.23	0.30772			30	0.25	0.59319
							31	0.27	1.61743		31	0.25	1.00708		31	0.23	1.14746			31	1.11	0.47255
							32	0.27	0.85449		32	0.27	0.74768		32	0.23	0.83618			32	0.6	0.54642
							33	0.27	0.42419		33	0.27	0.97656		33	0.23	0.90942			33	0.9	0.73781
							34	0.27	0.49438		34	0.28	0.88501		34	0.23	1.26648			34	1.26	0.81569
							35	0.28	1.72424		35	0.29	1.14746		35	0.24	1.80054			35	0.81	0.93415
							36	0.28	0.30823		36	0.29	1.23901		36	0.24	0.88501			36	1.06	0.77875
							37	0.29	1.63269		37	0.29	1.23901		37	0.24	0.60425			37	1.46	1.03363
							38	0.29	2.01416		38	0.3	0.59509		38	0.25	0.82397			38	1.53	0.99693
							39	0.29	1.93787		39	0.3	0.65613		39	0.25	0.83313			39	1.23	1.05329
							40	0.29	0.39673		40	0.3	0.71411		40	0.25	1.00403			40	1.28	1.07271
							41	0.29	0.6073		41	0.3	0.4691		41	0.26	1.84631			41	1.63	1.19185
							42	0.29	0.53406		42	0.3	1.29089		42	0.26	1.2207			42	1.56	1.16712
							43	0.29	0.39368		43	0.3	1.01624		43	0.27	1.17798			43	1.67	1.14651
							44	0.3	0.44861		44	0.3	1.01929		44	0.28	0.32349			44	1.56	1.14722
							45	0.32	0.53711		45	0.31	0.74768		45	0.28	0.97351			45	1.86	1.39287
							46	0.33	0.71869		46	0.31	0.82397		46	0.28	0.8667			46	1.89	1.42053
							47	0.33	1.51062		47	0.31	0.31128		47	0.29	0.84839			47	1.77	1.41281
							48	0.34	0.55542		48	0.31	0.58594		48	0.3	1.4801			48	1.56	1.40036
							49	0.35	0.46692		49	0.31	1.16272		49	0.3	1.00098			49	0.69	0.18518
							50	0.35	0.50049		50	0.31	1.27869		50	0.3	0.8728			50	0.18	0.36163
							51	0.35	0.42419		51	0.31	1.26038		51	0.3	1.29395			51	0.73	0.71782
							52	0.36	0.90027		52	0.31	1.15662		52	0.3	0.90637			52	0.94	0.63313
							53	0.36	0.93079		53	0.32	0.36621		53	0.3	1.08337			53	1	0.68915
							54	0.36	0.55847		54	0.32	0.33569		54	0.31	1.72424			54	1.16	0.7116
							55	0.37	1.08337		55	0.32	0.54626		55	0.31	0.74768			55	1.39	1.14136
							56	0.37	0.49744		56	0.32	0.65613		56	0.31	1.34888			56	1.36	1.2679
							57	0.38	1.43433		57	0.32	0.59814		57	0.31	1.11694			57	1.57	1.2352
							58	0.38	1.23596		58	0.32	0.66223		58	0.31	0.85449			58	1.27	1.2716
							59	0.38	0.43335		59	0.32	1.19019		59	0.32	1.14441			59	1.93	1.45482
							60	0.39	1.31226		60	0.32	1.14746		60	0.32	1.2146			60	2.06	1.41177
							61	0.39	1.38855		61	0.33	0.59509		61	0.32	1.11694			61	2.01	1.35204
											62	0.33	0.5188		62	0.33	1.23596			62	1.85	1.41329
								0.41	0.88501		63	0.33	0.49438		63	0.33	0.92163			63	2.19	1.73111
								0.41	0.80872		64	0.34	0.47302		64	0.34	0.59204			64	2.44	1.76522
								0.42	1.19019		65	0.34	0.46692		65	0.34	0.47913			65	2.51	1.73438
								0.43	0.65613		66	0.34	1.58081		66	0.34	0.8667			66	2.32	1.73264
								0.43	0.36316		67	0.34	1.14746		67	0.34	1.15356			67	2.82	1.70855
								0.44	1.5564		68	0.35	0.56458							68	2.87	1.79389
								0.44	1.92261		69	0.35	0.46082							69	2.79	1.82375
											70	0.35	0.49744							70	2.71	1.81765
								0.48	1.61743		71	0.35	1.35193							71	2.95	1.76719
								0.48	1.78528		72	0.35	1.32141							72	3.22	1.88904
								0.48	0.90027		73	0.35	1.23596							73	2.97	1.88555
								0.52	0.83923		74	0.35	1.16882							74	2.9	1.8801
								0.55	1.84631		75	0.36	0.68665							75	0.53	0.31772
								0.59	1.26648		76	0.36	0.35095							76	0.51	0.44845
											77	0.36	0.46997							77	0.39	0.40957
											78	0.36	1.17798							78	0.47	0.48098
											79	0.37	0.6134							79	0.84	0.70202
											80	0.37	0.53406							80	0.63	0.74283
											81	0.37	0.53406							81	0.68	0.79551
											82	0.37	0.44861							82	0.71	0.80392
											83	0.37	0.98877							83	0.91	1.03814
											84	0.37	1.21155							84	0.87	1.11781
											85	0.37	1.09558							85	1.02	0.97777
											86	0.38	1.2207							86	0.92	1.05283
											87	0.38	1.24817							87	1.08	1.32278
											88	0.39	0.65918							88	1.17	1.28409
											89	0.39	1.04065							89	1.11	1.15798
											90	0.39	1.11389							90	1.25	1.09544
											91	0.39	1.19934							91	1.32	1.15909
											92	0.4	0.53406
											93	0.4	0.55237
											94	0.4	0.6134
											95	0.4	1.16272
											96	0.4	1.02844
											97	0.42	0.54932
											98	0.42	0.48523
											99	0.42	1.18103

## Sheet: Figure 4
			panel B				panel D	Train at 30 Hz											panel E
	Location	Recording date	PPR (60 ms)			Location	Recording date	fEPSP slope											fEPSP10/fEPSP1		# events during train (spontaneous potsynaptic potentials)
								S1 (%S1)	S2 (%S1)	S3 (%S1)	S4 (%S1)	S5 (%S1)	S6 (%S1)	S7 (%S1)	S8 (%S1)	S9 (%S1)	S10 (%S1)
	Temporal cortex	Jan 10, 2023 slice 1	0.964272			Temporal cortex	Jan 10, 2023 slice 1	100	141.538	130.769	125.385	134.615	123.846	123.077	127.692	120.769	131.538		131.538		7
		Jan 10, 2023 slice 2	0.878579			Temporal cortex	Jul 21, 2022 slice 1	100	177.143	191.429	211.429	215.714	212.857	224.286	211.429	202.857	188.571		188.571		8
	Temporal cortex	Jul 21, 2022 slice 1	1.21111			Temporal cortex	Aug 25, 2022 slice 1	100	140.367	222.936	187.156	209.174	194.495	179.817	188.991	159.633	167.89		167.89		12
		Jul 21, 2022 slice 2	0.850467			Parietal cortex	Mar 28, 2023 slice 1	100	70.1149	81.6092	87.3563	97.7011	82.069	87.3563	87.3563	81.6092	80.4598		80.4598		2
	Temporal cortex	Aug 25, 2022 slice 1	1.14			Parietal cortex	Apr 10, 2023 slice 1	100	64.8352	82.4176	58.2418	89.011	79.1209	86.8132	84.6154	94.5055	74.7253		74.7253		3
		Aug 25, 2022 slice 2	1.15			Parietal cortex	Jul 10, 2023 slice 1	100	141.27	123.81	158.73	161.905	149.206	158.73	147.619	114.286	139.683		139.683		2
	Parietal cortex	Mar 28, 2023 slice 1	1.23			Parietal cortex	Jul 10, 2023 slice 2	100	135.593	144.068	161.017	135.593	155.932	171.186	166.102	127.119	101.695		101.695		4
		Mar 28, 2023 slice 2	1.16			Frontal cortex	Sep 02, 2022 slice 1	100	88.5246	93.4426	88.5246	81.9672	75.4098	73.7705	68.8525	59.0164	60.6557		60.6557		3
	Parietal cortex	Apr 10, 2023 slice 1	1.06			Frontal cortex	Mar 21, 2023 slice 1	100	185.484	114.516	172.581	183.871	195.161	208.065	198.387	195.161	172.581		172.581		9
		Apr 10, 2023 slice 2	1.09			Frontal cortex	Jul 26, 2022 slice 1	100	164	202.667	170.667	186.667	186.667	181.333	182.667	164	158.667		158.667		8
	Parietal cortex	Jul 10, 2023 slice 1	0.81
		Jul 10, 2023 slice 2	1.03
		Jul 10, 2023 slice 3	1.09
	Frontal cortex	Sep 02, 2022 slice 1	1.30952
		Sep 02, 2022 slice 2	1.29885
	Frontal cortex	May 11, 2023 slice 1	0.773585
		May 11, 2023 slice 2	0.764706
	Frontal cortex	Mar 21, 2023 slice 1	0.974359
		Mar 21, 2023 slice 2	1.42857
	Frontal cortex	Jul 26, 2022 slice 1	1.475
